# Supplementary material for: Mitochondrial Adaptations Underlying Tetraploidization in Human Cancer, Fungal, and Yeast Models
Source: Biology (Basel). 2026 Jan 19;15(2):181. doi: 10.3390/biology15020181 (PMC12837461; doi:10.3390/biology15020181)
Supplement: Supplementary file 1 [file biology-15-00181-s001.zip]

Archive with 1 entries (1 files):
- biology-3818701-supplementary.pdf
